# Supplementary material for: Study of Volatile Organic Compounds of Two Table Grapes (cv. Italia and Bronx Seedless) along Ripening in Vines Established in the Aegean Region (Turkey)
Source: Plants (Basel). 2022 Jul 26;11(15):1935. doi: 10.3390/plants11151935 (PMC9329889; doi:10.3390/plants11151935)
Supplement: Supplementary file 1 [file plants-11-01935-s001.zip]

Archive with 1 entries (1 files):
- plants-1825847-supplementary.pdf
